# Supplementary material for: Non-Adherence in Adult Male Patients with Community-Acquired Pneumonia: Relative Forgiveness of Amoxicillin versus Respiratory Fluoroquinolones
Source: Antibiotics (Basel). 2023 May 1;12(5):838. doi: 10.3390/antibiotics12050838 (PMC10215896; doi:10.3390/antibiotics12050838)
Supplement: Supplementary file 1 [file antibiotics-12-00838-s001.zip]

Archive with 1 entries (1 files):
- antibiotics-2285654-supplementary.pdf
